# Supplementary material for: Norepinephrine Versus Dopamine as a First-Line Vasopressor in Dogs with Hypotension: A Pilot Study
Source: Vet Sci. 2025 Aug 29;12(9):832. doi: 10.3390/vetsci12090832 (PMC12474381; doi:10.3390/vetsci12090832)
Supplement: Supplementary file 1 [file vetsci-12-00832-s001.zip]

Archive with 1 entries (1 files):
- vetsci-3778982-supplementary.xlsx
