# Supplementary material for: Norepinephrine Versus Dopamine as a First-Line Vasopressor in Dogs with Hypotension: A Pilot Study
Source: Vet Sci. 2025 Aug 29;12(9):832. doi: 10.3390/vetsci12090832 (PMC12474381; doi:10.3390/vetsci12090832)
Supplement: Supplementary file 1 [file vetsci-12-00832-s001.zip › vetsci-3778982-supplementary.xlsx]

## Sheet: NE SBP
NE SBP				SBP0	SBP1	SBP2	SBP3	SBP4	SBP5	SBP6	SBP7	SBP8	SBP9	SBP10
Number of values				10	10	10	10	9	7	6	6	5	5	3
Minimum				45	25	20	20	20	82	98	104	98	10	104
25% Percentile				73.8	77.5	88	95.5	95.5	103	115	106	106	42.5	104
Median				85	101	95.5	107	110	120	125	113	114	109	117
75% Percentile				96.3	108	111	121	127	130	131	128	140	119	120
Maximum				103	121	130	126	140	130	133	151	160	128	120
Range				58	96	110	106	120	48	35	47	62	118	16
Table Analyzed	NE SBP	NE SBP	NE SBP	NE SBP	NE SBP	NE SBP	NE SBP	NE SBP	NE SBP	NE SBP
Column E	SBP1	SBP2	SBP3	SBP4	SBP5	SBP6	SBP7	SBP8	SBP9	SBP10
vs.	vs.	vs.	vs.	vs.	vs.	vs.	vs.	vs.	vs.	vs.
Column D	SBP0	SBP0	SBP0	SBP0	SBP0	SBP0	SBP0	SBP0	SBP0	SBP0
Wilcoxon matched-pairs signed rank test
P value	0.293	0.2148	0.0215	0.0312	0.0156	0.0312	0.0312	0.0625	0.8125	0.25
Exact or approximate P value?	Exact	Exact	Exact	Exact	Exact	Exact	Exact	Exact	Exact	Exact
P value summary	ns	ns	*	*	*	*	*	ns	ns	ns
Significantly different (P < 0.05)?	No	No	Yes	Yes	Yes	Yes	Yes	No	No	No
One- or two-tailed P value?	Two-tailed	Two-tailed	Two-tailed	Two-tailed	Two-tailed	Two-tailed	Two-tailed	Two-tailed	Two-tailed	Two-tailed
Sum of positive, negative ranks	38.50 , -16.50	33.50 , -11.50	49.50 , -5.500	40.50 , -4.500	28.00 , 0.000	21.00 , 0.000	21.00 , 0.000	15.00 , 0.000	9.000 , -6.000	6.000 , 0.000
Sum of signed ranks (W)	22	22	44	36	28	21	21	15	3	6
Number of pairs	10	10	10	9	7	6	6	5	5	3
Number of ties (ignored)	0	1	0	0	0	0	0	0	0	0

## Sheet: DA SBP
DA SBP				SBP0	SBP1	SBP2	SBP3	SBP4	SBP5	SBP6	SBP7	SBP8	SBP9	SBP10
Number of values				12	12	12	10	10	10	9	7	6	6	6
Minimum				40	60	38	55	30	50	42	40	75	55	50
25% Percentile				53.5	71.3	74	63	68.8	73	85	100	80.3	72.3	91.3
Median				65.5	92.5	91.5	87.5	86.5	103	100	110	93	95	120
75% Percentile				91.8	121	118	94	98.5	133	136	128	132	150	141
Maximum				116	130	130	112	172	195	171	130	137	150	144
Range				76	70	92	57	142	145	129	90	62	95	94
Table Analyzed	DA SBP	DA SBP	DA SBP	DA SBP	DA SBP	DA SBP	DA SBP	DA SBP	DA SBP	DA SBP
Column E	SBP1	SBP2	SBP3	SBP4	SBP5	SBP6	SBP7	SBP8	SBP9	SBP10
vs.	vs.	vs.	vs.	vs.	vs.	vs.	vs.	vs.	vs.	vs.
Column D	SBP0	SBP0	SBP0	SBP0	SBP0	SBP0	SBP0	SBP0	SBP0	SBP0
Wilcoxon matched-pairs signed rank test
P value	0.0015	0.001	0.1484	0.125	0.0059	0.0195	0.0312	0.0312	0.0625	0.0312
Exact or approximate P value?	Exact	Exact	Exact	Exact	Exact	Exact	Exact	Exact	Exact	Exact
P value summary	**	***	ns	ns	**	*	*	*	ns	*
Significantly different (P < 0.05)?	Yes	Yes	No	No	Yes	Yes	Yes	Yes	No	Yes
One- or two-tailed P value?	Two-tailed	Two-tailed	Two-tailed	Two-tailed	Two-tailed	Two-tailed	Two-tailed	Two-tailed	Two-tailed	Two-tailed
Sum of positive, negative ranks	76.00 , -2.000	77.00 , -1.000	35.00 , -10.00	43.00 , -12.00	53.00 , -2.000	42.00 , -3.000	27.00 , -1.000	21.00 , 0.000	20.00 , -1.000	21.00 , 0.000
Sum of signed ranks (W)	74	76	25	31	51	39	26	21	19	21
Number of pairs	12	12	10	10	10	9	7	6	6	6
Number of ties (ignored)	0	0	1	0	0	0	0	0	0	0

## Sheet: NE HR
NE HR				HR0	HR1	HR2	HR3	HR4	HR5	HR6	HR7	HR8	HR9	HR10
Number of values				10	10	10	10	9	7	6	6	5	5	3
Minimum				105	87	89	74	82	78	67	62	86	89	82
25% Percentile				107	112	105	104	97.5	89	95.5	90.5	93	96.5	82
Median				138	133	138	128	138	118	137	117	130	121	111
75% Percentile				161	155	156	150	145	141	152	154	167	167	152
Maximum				165	162	180	170	158	146	157	170	180	180	152
Range				60	75	91	96	76	68	90	108	94	91	70
Table Analyzed	NE HR	NE HR	NE HR	NE HR	NE HR	NE HR	NE HR	NE HR	NE HR	NE HR
Column E	HR1	HR2	HR3	HR4	HR5	HR6	HR7	HR8	HR9	HR10
vs.	vs.	vs.	vs.	vs.	vs.	vs.	vs.	vs.	vs.	vs.
Column D	HR0	HR0	HR0	HR0	HR0	HR0	HR0	HR0	HR0	HR0
Wilcoxon matched-pairs signed rank test
P value	0.3828	0.2109	0.1211	0.1016	0.0625	>0.9999	0.4375	>0.9999	>0.9999	0.5
Exact or approximate P value?	Exact	Exact	Exact	Exact	Exact	Exact	Exact	Exact	Exact	Exact
P value summary	ns	ns	ns	ns	ns	ns	ns	ns	ns	ns
Significantly different (P < 0.05)?	No	No	No	No	No	No	No	No	No	No
One- or two-tailed P value?	Two-tailed	Two-tailed	Two-tailed	Two-tailed	Two-tailed	Two-tailed	Two-tailed	Two-tailed	Two-tailed	Two-tailed
Sum of positive, negative ranks	11.00 , -25.00	11.50 , -33.50	9.000 , -36.00	8.000 , -37.00	1.000 , -20.00	11.00 , -10.00	6.000 , -15.00	7.000 , -8.000	7.000 , -8.000	1.000 , -5.000
Sum of signed ranks (W)	-14	-22	-27	-29	-19	1	-9	-1	-1	-4
Number of pairs	10	10	10	9	7	6	6	5	5	3
		1	1	0	1	0	0	0	0	0

## Sheet: DA HR
DA HR				HR0	HR1	HR2	HR3	HR4	HR5	HR6	HR7	HR8	HR9	HR10
Number of values				12	12	12	10	10	10	9	7	6	6	6
Minimum				65	59	69	45	62	60	60	82	56	87	75
25% Percentile				96.5	97.3	88.8	117	96.5	87	75.5	90	72.5	89.3	84.8
Median				137	128	121	128	135	118	115	114	94	106	94
75% Percentile				150	148	150	149	146	147	135	124	115	128	143
Maximum				185	208	180	159	153	152	150	144	120	150	150
Range				120	149	111	114	91	92	90	62	64	63	75
Table Analyzed	DA HR	DA HR	DA HR	DA HR	DA HR	DA HR	DA HR	DA HR	DA HR	DA HR
Column E	HR1	HR2	HR3	HR4	HR5	HR6	HR7	HR8	HR9	HR10
vs.	vs.	vs.	vs.	vs.	vs.	vs.	vs.	vs.	vs.	vs.
Column D	HR0	HR0	HR0	HR0	HR0	HR0	HR0	HR0	HR0	HR0
Wilcoxon matched-pairs signed rank test
P value	0.4297	0.6909	0.7695	0.4453	0.0645	0.0234	0.0469	0.0312	0.1562	0.0938
Exact or approximate P value?	Exact	Exact	Exact	Exact	Exact	Exact	Exact	Exact	Exact	Exact
P value summary	ns	ns	ns	ns	ns	*	*	*	ns	ns
Significantly different (P < 0.05)?	No	No	No	No	No	Yes	Yes	Yes	No	No
One- or two-tailed P value?	Two-tailed	Two-tailed	Two-tailed	Two-tailed	Two-tailed	Two-tailed	Two-tailed	Two-tailed	Two-tailed	Two-tailed
Sum of positive, negative ranks	15.50 , -29.50	33.50 , -44.50	24.00 , -31.00	19.50 , -35.50	9.000 , -46.00	3.500 , -41.50	2.000 , -26.00	0.000 , -21.00	3.000 , -18.00	2.000 , -19.00
Sum of signed ranks (W)	-14	-11	-7	-16	-37	-38	-24	-21	-15	-17
Number of pairs	12	12	10	10	10	9	7	6	6	6
Number of ties (ignored)	3	0	0	0	0	0	0	0	0	0
